# Supplementary material for: Evaluation of Phytochemical Contents and In Vitro Antioxidant, Anti-Inflammatory, and Anticancer Activities of Black Rice Leaf (Oryza sativa L.) Extract and Its Fractions
Source: Foods. 2021 Dec 3;10(12):2987. doi: 10.3390/foods10122987 (PMC8701243; doi:10.3390/foods10122987)
Supplement: Supplementary file 1 [file foods-10-02987-s001.zip]

Archive with 1 entries (1 files):
- foods-1441342-supplementary.pdf
